# Supplementary material for: Does Small Ruminant Lentivirus Infection in Goats Predispose to Bacterial Infection of the Mammary Gland? A Preliminary Study
Source: Animals (Basel). 2021 Jun 22;11(7):1851. doi: 10.3390/ani11071851 (PMC8300097; doi:10.3390/ani11071851)
Supplement: Supplementary file 1 [file animals-11-01851-s001.zip]

Archive with 1 entries (1 files):
- animals-1189015-supplementary.pdf
